# Supplementary material for: Cocaine’s cerebrovascular vasoconstriction is associated with astrocytic Ca2+ increase in mice
Source: Commun Biol. 2022 Sep 9;5:936. doi: 10.1038/s42003-022-03877-w (PMC9468035; doi:10.1038/s42003-022-03877-w)
Supplement: Supplementary file 4 — Supplementary Data 1 [file 42003_2022_3877_MOESM4_ESM.xlsx]

## Sheet: figure2 c-h
Figure2c	time	Neuron_vein	Neuron_artery	vein_sem	artery_sem		Figure2d	time	astrocyte_artery	astrocyte_vein	artery_sem	vein_sem		Figure 2e	time	Neuron_artery	Neuron_vein	artery_sem	vein_sem		Figure 2f	time	astrocyte_artery	astrocyte_vein	artery_sem	vein_sem		Figure2g	Neuron_artery	artery_sem		Figure2h	Neuron_artery	artery_sem			Figure2c	Individual_Neuron_vein	111	126	139	142	114	Individual_Neuron_artery		111	126	139	142
	-10	-0.2713	0.6478	0.841	2.5465			-10	-2.1821	-1.1046	1.4776	1.3111			-10	-1.1593	-0.0353	1.6535	0.4423			-10	-0.0318	1.1787	2.6633	2.4405			-15.6572	2.464			-5.5442	1.2105					-0.556603	-2.06585	1.49376	1.8457	-2.0736			-2.45956	-2.04924	10.4527	0.724838
	-9	-0.6807	0.201					-9	-1.6337	-0.5274					-9	-1.0615	0.1027					-9	-0.6571	-0.0070357															-0.907314	-2.2328	0.607847	1.09232	-1.96353			-1.82216	-2.95935	9.6726	0.53744
	-8	-1.0614	0.6073					-8	-0.8956	-0.781					-8	-0.6364	0.2315					-8	0.2532	0.9856					Neuron_vein	vein_sem			Neuron_vein	vein_sem					-0.96631	-1.87416	-1.08021	1.16671	-2.55297			-0.686448	-1.86966	8.14618	1.37605
	-7	-0.6723	1.83					-7	0.3876	0.2032					-7	-0.564	-0.1103					-7	-0.1911	1.201					-12.2569	2.4911			-6.8179	2.1071					-2.20895	-0.710778	-0.00722828	0.734384	-1.16878			-1.2614	1.0294	8.69423	1.93204
	-6	-1.5832	0.2244					-6	2.496	1.414					-6	-0.444	0.1343					-6	-0.6006	0.2685															-6.24365	-0.589733	-0.365055	-0.062459	-0.655188			-7.19472	1.4534	5.85168	1.57279
	-5	0.2444	1.9505	0.8805	1.1553			-5	1.2726	0.6297	0.8244	0.5398			-5	-0.6993	-0.3014	0.572	0.036			-5	-0.57	-0.8505	0.2997	0.4935			astrocyte_artery	artery_sem			astrocyte_artery	artery_sem					2.83895	-2.10285	-0.394643	1.6189	-0.73847			4.90387	-0.478632	3.05027	3.32297
	-4	0.8486	1.7918					-4	0.5478	0.3913					-4	-1.1364	-0.8686					-4	0.0784	-0.6812					-17.1505	5.0411			-6.4369	1.7017					3.38608	-1.67303	0.437132	2.70129	-0.608573			3.72695	0.194524	2.16393	3.6709
	-3	0.5244	1.3479					-3	-1.4525	-0.8982					-3	-1.6357	-0.2996					-3	0.5154	-0.0859															2.94337	-1.56789	0.229688	1.21007	-0.193274			3.43529	0.184896	0.832595	2.43714
	-2	0.2896	0.0485					-2	-0.73	-0.1868					-2	-1.4604	-0.7706					-2	1.0261	-0.5504					astrocyte_vein	vein_sem			astrocyte_vein	vein_sem					3.71591	-1.26168	0.842117	-0.806489	-1.04171			3.67045	-0.666637	-1.50959	0.27858
	-1	-0.4849	-0.8964					-1	-2.538	-0.8142					-1	-0.0329	-0.0261					-1	0.2208	-1.3602					-16.6826	5.3509			-5.4021	2.5201					0.78012	0.421598	-2.67886	0.107833	-1.0553			-0.405957	0.660697	-1.76833	-1.08674
	0	-17.6886	-14.6777	5.4188	3.9579			0	-16.5137	-16.4617	3.3246	3.6579			0	-3.4556	-2.4322	2.4774	2.9592			0	-1.8673	-0.2141	1.0824	0.3681													-14.1639	-0.0351821	-29.8046	-28.3577	-16.0818			-13.4236	0.00553776	-22.2193	-20.2909
	1	-21.062	-18.1077					1	-17.9407	-18.15					1	-4.417	-4.4043					1	-0.66	-1.3826															-20.9497	-3.70484	-25.1708	-32.0729	-23.4116			-19.5055	-3.7786	-21.1157	-22.9604
	2	-17.2882	-15.0235					2	-19.2474	-17.8922					2	-6.311	-6.3895					2	-1.7711	-1.8411															-15.8662	-3.46021	-18.0789	-28.2182	-20.8173			-13.6468	-3.47085	-16.5188	-21.1667
	3	-15.5102	-14.3917					3	-19.4279	-17.7487					3	-7.5145	-8.1869					3	-6.2877	-6.1244															-17.6289	-1.48391	-15.3386	-22.4471	-20.6525			-18.2229	-2.61548	-14.6356	-16.5176
	4	-16.708	-16.9354					4	-20.3049	-18.5102					4	-7.555	-8.2542					4	-5.6468	-6.5294															-20.1041	-1.64189	-16.2691	-22.8119	-22.7132			-21.9066	-4.15375	-17.227	-18.8887
	5	-18.105	-18.5664	4.039	3.7517			5	-23.1061	-20.0031	8.4146	4.1218			5	-7.6878	-8.4986	4.0496	1.8574			5	-6.6437	-7.5276	3.8783	2.7962													-22.0011	-2.197	-19.9081	-22.0563	-24.3624			-24.3265	-4.16148	-21.5068	-18.599
	6	-17.5814	-18.7547	`				6	-24.9645	-19.9978		`			6	-7.857	-8.6763					6	-6.8378	-7.6555															-20.0119	-3.17855	-20.1407	-18.8959	-25.6799			-23.0488	-5.24656	-22.9419	-16.8696
	7	-17.7938	-19.0977					7	-23.5794	-19.9295					7	-7.6258	-8.8226					7	-8.2496	-9.1289															-17.9109	-3.61297	-20.7182	-18.5631	-28.1636			-21.7504	-5.52915	-23.3614	-16.8597
	8	-18.8354	-20.3399					8	-23.5199	-19.931					8	-8.3393	-9.132					8	-9.5869	-9.5563															-20.0324	-3.31574	-22.5477	-16.9464	-31.3347			-24.6492	-5.75198	-24.1138	-15.7774
	9	-18.848	-21.315					9	-24.4358	-19.6134					9	-9.1104	-9.2344					9	-9.9029	-9.8491															-23.0754	-1.11941	-22.3491	-15.3059	-32.3903			-28.7215	-5.55377	-23.8081	-15.2208
	10	-18.6171	-20.9706	4.7599	4.4958			10	-23.8065	-20.2604	8.3907	3.7499			10	-9.7384	-10.4846	4.7222	0.9852			10	-10.9338	-11.0958	5.6465	4.997													-18.9995	-3.03118	-22.6708	-16.0839	-32.3001			-22.8125	-6.7993	-24.9338	-16.5129
	11	-19.0231	-22.5604					11	-23.6324	-19.5926					11	-10.3032	-9.9485					11	-10.1821	-9.679															-21.461	-3.80329	-21.693	-15.2215	-32.9366			-26.5773	-8.54913	-25.4495	-17.231
	12	-18.1054	-21.1424					12	-22.5624	-19.4311					12	-10.5097	-10.8822					12	-9.9365	-9.9309															-21.2652	-2.80712	-20.1719	-14.893	-31.3898			-25.5809	-7.21931	-23.9679	-16.5172
	13	-18.1504	-21.8877					13	-22.7157	-19.8444					13	-11.1175	-11.0014					13	-9.1791	-8.3996															-22.4174	-2.02262	-20.0336	-14.5256	-31.7528			-28.1479	-7.20795	-24.5647	-17.0304
	14	-17.3324	-21.7045					14	-23.1124	-20.6666					14	-10.5673	-11.2638					14	-11.0561	-10.0181															-20.8228	-2.79301	-19.79	-12.7123	-30.5436			-26.4061	-7.99346	-25.627	-16.2958
	15	-16.6022	-21.2459	4.4573	4.0449			15	-24.2673	-21.966	8.5997	4.4235			15	-10.2477	-10.6595	4.7753	0.8348			15	-10.7999	-9.8701	4.8993	3.6144													-18.6817	-3.46148	-17.0477	-12.8605	-30.9598			-23.8471	-8.41637	-24.2886	-17.0673
	16	-16.2171	-20.933					16	-23.7463	-21.0678					16	-10.0968	-9.7412					16	-9.3107	-9.6059															-17.0131	-3.38598	-18.2497	-12.7849	-29.6519			-21.6456	-8.67345	-25.7674	-17.208
	17	-14.7547	-19.3928					17	-23.6095	-21.3018					17	-9.3013	-8.7088					17	-9.8021	-9.5685															-15.0409	-2.98747	-17.2281	-9.27883	-29.2384			-19.6878	-7.73627	-24.7704	-14.1544
	18	-15.2087	-20.2202					18	-24.0369	-21.4992					18	-9.3003	-9.0947					18	-11.5555	-10.1404															-17.6707	-2.65268	-17.306	-10.0788	-28.3352			-22.9769	-8.27453	-25.0712	-15.5819
	19	-15.8759	-21.9323					19	-25.2232	-22.1206					19	-9.2069	-8.8375					19	-11.8421	-11.0071															-20.2227	-2.90992	-15.9645	-12.6802	-27.6022			-27.6471	-10.1619	-24.2158	-18.297
	20	-15.4895	-21.3749	4.225	3.967			20	-24.7739	-22.4783	9.1404	5.2972			20	-8.5889	-9.0224	5.7209	1.0502			20	-12.3232	-11.4517	3.8464	3.5568													-22.5788	-4.4015	-14.739	-8.5913	-27.1368			-29.9843	-9.94851	-23.1361	-14.6093
	21	-14.3793	-20.3861					21	-24.2779	-22.5167					21	-8.3282	-9.6151					21	-11.1568	-10.3781															-16.5499	-4.40412	-15.1027	-10.2571	-25.5828			-22.0166	-10.8109	-24.8013	-16.2531
	22	-13.416	-19.9452					22	-24.7887	-22.5391					22	-8.7042	-10.0795					22	-10.3861	-8.8042															-12.8964	-4.04537	-13.3176	-11.4407	-25.3801			-18.9294	-11.2452	-23.7757	-17.5856
	23	-12.8208	-20.0501					23	-25.813	-23.3707					23	-8.6496	-9.803					23	-9.677	-9.0806															-13.2433	-2.60505	-12.0856	-11.94	-24.2302			-20.1335	-11.3249	-22.4763	-18.856
	24	-12.6597	-20.6889					24	-26.6963	-24.864					24	-8.11	-9.7806					24	-9.4672	-9.52															-14.0123	-4.16398	-10.8059	-9.57417	-24.7422			-22.0572	-13.4262	-21.6416	-17.6506
	25	-13.1287	-20.2285	3.1559	2.452			25	-26.5624	-25.8617	9.0222	7.1429			25	-7.9548	-9.1672	3.8193	2.9802			25	-8.5565	-9.4274	4.2744	4.2772													-14.9152	-4.91527	-9.41829	-12.5675	-23.8271			-23.2519	-12.3781	-19.1982	-19.2035
	26	-13.1104	-20.0235					26	-25.3617	-25.5897					26	-7.0329	-8.7713					26	-8.9019	-9.9293															-15.047	-6.02294	-8.31844	-12.118	-24.0456			-22.3844	-13.1589	-18.9776	-18.6674
	27	-12.6729	-19.9012					27	-22.9047	-23.7473					27	-7.204	-9.2779					27	-8.7588	-8.8351															-13.8465	-6.85206	-7.77052	-11.2858	-23.6096			-21.547	-14.0669	-19.0461	-18.1667
	28	-12.2571	-19.8253					28	-22.7178	-23.2461					28	-7.6756	-9.0588					28	-8.0841	-8.697															-13.5627	-6.30563	-6.50481	-11.0939	-23.8186			-20.8522	-14.2277	-18.4645	-18.0659
	29	-13.1028	-20.0873					29	-22.5673	-23.9356					29	-7.3162	-8.4364					29	-8.0402	-7.3029															-14.8149	-7.4937	-6.819	-12.005	-24.3815			-21.912	-14.4532	-19.0733	-17.4145
	30	-13.1315	-20.4885	3.1184	2.3503			30	-23.2854	-23.8181	5.5795	6.7566			30	-7.3103	-7.8177	3.8362	3.6084			30	-6.5404	-6.2011	4.7912	4.6963													-17.645	-8.18855	-6.00357	-10.9808	-22.8396			-25.8071	-14.6207	-18.7708	-17.0261
	31	-13.0664	-20.0694					31	-22.0232	-22.5085					31	-6.5023	-7.5438					31	-5.801	-5.8098															-19.9897	-7.7433	-4.81869	-11.7256	-21.0546			-28.4992	-12.9208	-17.39	-17.0896
	32	-12.4171	-19.5585					32	-22.2522	-22.6042					32	-5.8057	-7.2184					32	-5.5008	-6.1731															-18.7865	-7.2823	-2.57549	-12.9927	-20.4485			-27.1635	-12.5868	-15.3245	-18.7885
	33	-10.8543	-17.8194					33	-23.1805	-23.1931					33	-5.0704	-7.7115					33	-6.1597	-5.7204															-12.3735	-7.88385	0.438941	-13.2282	-21.2248			-19.9014	-12.7096	-12.2661	-19.112
	34	-11.2337	-18.6262					34	-23.5135	-23.1057					34	-4.8976	-7.2505					34	-6.0938	-6.313															-15.7701	-6.68195	1.97164	-13.8957	-21.7922			-23.4004	-13.2671	-11.2615	-19.5444
	35	-11.0308	-18.6876	4.0363	2.5396			35	-22.5671	-22.4923	6.3909	7.276			35	-4.5213	-7.1788	1.45	5.4985			35	-6.2236	-6.5176	5.3164	4.9478													-16.5547	-7.6575	2.18311	-11.6566	-21.4684			-23.8103	-15.1253	-12.0727	-17.1205
	36	-12.2603	-20.1299					36	-23.3259	-23.3388					36	-4.0338	-6.8778					36	-6.0653	-7.0799															-17.1229	-9.72905	2.87665	-16.3377	-20.9884			-25.0123	-16.858	-12.6803	-20.6782
	37	-11.6763	-19.6825					37	-22.3138	-22.8465					37	-4.4957	-6.7181					37	-6.8152	-6.0255															-16.9358	-10.7494	4.30874	-14.7375	-20.2678			-25.5618	-16.4979	-11.9321	-19.2171
	38	-10.8827	-18.6809					38	-21.5778	-22.1061					38	-4.1149	-6.3026					38	-5.5546	-6.3662															-14.6184	-9.56633	4.3247	-14.3221	-20.2314			-21.4779	-14.0034	-12.9264	-18.9306
	39	-9.9719	-18.1463					39	-21.3358	-22.5869					39	-4.0111	-5.2157					39	-5.755	-6.332															-14.9093	-9.70911	9.65958	-15.4112	-19.4896			-23.353	-14.0449	-8.37371	-19.5423
	40	-9.8874	-18.5065	5.8565	3.9509			40	-22.053	-22.9808	6.536	8.0764			40	-3.9036	-5.0718	2.6237	6.4268			40	-5.7655	-5.8694	6.325	4.4203													-18.9354	-9.34301	12.4035	-14.3441	-19.2178			-28.7515	-13.9239	-6.40163	-18.6491
	41	-9.7378	-17.277					41	-21.3224	-23.1088					41	-3.7457	-4.1778					41	-5.1432	-4															-22.7027	-8.62795	14.0221	-13.3354	-18.0452			-31.1348	-12.1188	-4.39149	-15.96
	42	-9.6892	-17.4685					42	-21.4828	-22.9845					42	-3.9061	-4.1784					42	-4.1837	-3.3197															-20.8725	-8.92549	13.9462	-14.6824	-17.9117			-28.0205	-12.9551	-5.83505	-17.2092
	43	-8.4488	-15.2705					43	-19.8509	-21.9725					43	-4.5747	-4.1607					43	-3.5941	-5.6065															-13.6785	-8.23302	14.5991	-16.2798	-18.652			-18.5413	-11.0159	-5.97789	-17.8127
	44	-8.4966	-15.4405					44	-19.6197	-21.288					44	-4.369	-3.8149					44	-3.7703	-2.2786															-12.8189	-8.65373	15.8215	-18.1094	-18.7227			-17.3235	-11.3009	-5.75116	-19.1654
	45	-8.3942	-16.098	6.5219	3.0543			45	-18.5988	-20.776	6.6527	8.0503			45	-3.3274	-3.7461	4.4058	6.7375			45	-2.5759	-1.4067	4.4306	3.7173													-14.4416	-9.67808	17.0626	-17.177	-17.7372			-19.5261	-14.2219	-5.30844	-18.2453
	46	-8.2611	-15.6392					46	-17.9858	-21.3608					46	-2.4618	-3.6963					46	-1.7521	-2.377															-14.5938	-12.3926	20.3103	-16.473	-18.1566			-19.999	-15.107	-2.69858	-16.6337
	47	-7.5458	-14.8478					47	-16.3943	-19.4679					47	-1.8873	-3.4238					47	-2.5876	-0.9478															-15.5808	-9.983	22.0987	-16.5855	-17.6783			-20.858	-11.3882	-1.98612	-16.2683
	48	-6.3956	-13.1859					48	-13.1843	-17.8734					48	-2.4458	-3.1266					48	-2.0111	-0.3412															-13.1648	-10.0373	23.4027	-15.7368	-16.4416			-16.4087	-10.7629	-1.16224	-15.2703
	49	-6.7093	-13.2535					49	-12.5308	-16.7046					49	-2.4888	-2.4408					49	-2.5366	-0.821															-12.9872	-10.1438	24.9638	-18.0472	-17.332			-15.4326	-10.4367	-0.383103	-16.555
	50	-6.5013	-14.1773	8.1749	3.73			50	-11.3357	-15.4249	4.5708	9.9054			50	-2.7052	-1.9125	6.6204	4.8437			50	-1.0018	0.331	4.9562	3.1185													-14.6527	-10.0081	25.8142	-16.5243	-17.1354			-18.3775	-11.8481	-1.51268	-15.2997
	51	-6.562	-14.4843					51	-11.3032	-16.0642					51	-2.17	-1.7566					51	-1.3759	0.0724															-16.0688	-10.3747	27.4905	-16.968	-16.889			-20.1598	-12.3514	-0.573936	-15.0718
	52	-6.4384	-14.9409					52	-10.7687	-15.2006					52	-1.4224	-1.273					52	-2.2627	-0.549															-19.9836	-10.1406	31.2442	-15.9044	-17.4074			-25.7125	-12.4293	2.34943	-13.6288
	53	-5.4292	-14.2216					53	-11.0554	-14.1225					53	-1.4319	-1.4022					53	-2.1599	-0.6641															-20.9421	-10.268	34.0665	-13.5694	-16.4331			-26.6005	-13.0996	4.24949	-11.1484
	54	-5.0107	-13.2956					54	-10.0042	-13.2806					54	-0.9561	-1.2581					54	-1.7877	0.0278															-13.9339	-12.5757	35.023	-17.7705	-15.7964			-17.5667	-14.9774	4.40037	-13.9158
	55	-6.1547	-14.7725	10.2619	4.766			55	-10.589	-14.0783	4.6252	10.2608			55	-0.7513	-1.1877	7.1612	5.9208			55	-2.5355	-1.1018	7.4562	3.6217													-17.1505	-14.3211	34.7991	-18.444	-15.6572			-21.5349	-15.8517	2.74948	-14.4393
	56	-4.6894	-12.734					56	-8.8579	-13.1162					56	-0.7946	-0.8225					56	-2.7369	-1.6504															-17.3959	-12.9042	36.0854	-14.639	-14.5935			-21.0307	-12.7618	3.39985	-9.73819
	57	-4.3636	-11.9977					57	-6.5921	-12.0971					57	-0.8829	-1.0798					57	-1.1069	-0.6239															-17.803	-13.3012	37.6677	-13.8767	-14.5046			-20.3023	-12.3791	4.38943	-8.07879
	58	-3.6716	-11.3449					58	-4.9753	-10.7228					58	-1.2193	-1.0669					58	-1.0853	0.0464															-17.36	-12.9098	40.7073	-15.1413	-13.6543			-19.5988	-12.0899	6.38851	-8.43819
	59	-4.1198	-12.2483					59	-4.1728	-9.5478					59	-1.4439	-1.0134					59	-0.0602	0.3291															-22.8369	-12.8798	44.2071	-15.7588	-13.3306			-26.3164	-12.3829	8.83521	-7.96308
	60	-5.1086	-12.3055	12.2298	6.1219			60	-3.634	-9.7421	4.5435	12.4642			60	-1.1865	-1.3128	6.3694	6.3854			60	-1.1522	0.9914	5.7102	3.3048													-23.367	-14.9445	43.3726	-16.5281	-14.0758			-26.2817	-12.5609	8.27282	-8.04441
[truncated: 44 more columns]

## Sheet: figure3 c-e
Figure3c	time	Neuronal_hbo2	neuron_sem	astrocytic_hbo2	astrocyte_sem		Figure3d	Neuronal_peak	neuron_sem		Figure3e	Neuronal_return_time	neuron_sem		Figure3c	Individual_Neuronal_hbo2	111	114	126	139	142	Individual_Astrocytic_hbo2	982	983	997	145	995		Figure3d	Individual_Neuronal_peak	111	-9.19016	Individual_astrocytic_peak	982	-13.2699		Figure3e	Individual_Neuronal_return_time	111	17	Individual_Astrocytic_return_time	982	21
	-10	-1.4856	0.6383	-1.1243	0.4077			-12.0889	3.777			24.2	3.6249																		114	-9.50927		983	-9.7331				114	32		983	37
	-9	-1.4721		-0.878													-2.24243	-3.1005	-1.48192	0.738322	-1.34152		-1.16821	-0.366843	-2.6601	-0.874914	-0.551679				126	-0.743178		995	-8.72055				126	19		995	39
	-8	-0.8256		-0.2089				Astrocytic_peak	astrocyte_sem			Astrocytic_return_time	astrocyte_sem				-1.89681	-1.59797	-1.71388	-0.670596	-1.48118		-1.79535	-1.43248	-0.581249	1.09703	-1.67787				139	-20.4329		997	-15.4134				139	34		997	19
	-7	-0.0506		0.1946				-9.4663	2.6118			25	5.6921				-0.687616	-1.07199	-1.04968	-1.01334	-0.305436		-0.580111	-0.967947	0.278812	0.417433	-0.192872				142	-20.5691		145	-0.194663				142	19		145	9
	-6	-1.404		1.0571													-1.33286	0.896753	0.942698	-0.142088	-0.617441		0.533307	0.143503	0.382397	0.477656	-0.564037
	-5	0.8191	0.6269	0.7229	0.2301												-5.72343	0.656552	1.29604	-1.51355	-1.73585		0.496261	0.393927	2.88267	1.32632	0.18616
	-4	1.6813		0.3398													2.97696	0.850088	-0.164207	-0.652066	1.08458		0.533066	0.895382	1.49813	0.11517	0.572815
	-3	1.6061		-0.4578													2.54991	1.45652	1.38072	0.823098	2.19639		0.692169	0.952424	0.681301	-1.22498	0.598093
	-2	1.569		0.9663													2.62172	2.21044	1.32669	0.383329	1.48837		0.602871	1.13305	-0.777752	-3.86146	0.61427
	-1	5.1029		4.8407													4.14497	1.0914	0.256307	1.62789	0.724196		0.771432	0.563661	0.88452	1.33983	1.27206
	0	-9.8041	4.0021	-7.8064	2.4123												5.46015	4.23095	4.63609	5.64514	5.5423		5.0687	3.8313	3.11924	6.95235	5.23204
	1	-12.6733		-8.6982													-4.88263	-9.50927	2.07853	-20.4329	-16.2742		-13.2699	-9.7331	-8.72055	-8.52781	1.21948
	2	-9.2251		-9.3757													-9.19016	-14.4088	0.585744	-19.7844	-20.5691		-13.9894	-7.1796	-8.91787	-15.4134	2.00936
	3	-9.2375		-10.2536													-4.3956	-11.0593	1.22463	-13.9299	-17.9653		-12.2767	-5.70091	-17.7914	-12.4722	1.36273
	4	-10.3791		-9.9693													-7.796	-12.0923	0.249283	-13.2816	-13.2666		-13.0546	-6.58459	-25.7319	-5.70205	-0.194663
	5	-10.8523	3.0901	-9.8754	4.5305												-9.60736	-13.4108	-0.743178	-13.9857	-14.1484		-14.8089	-7.2113	-24.3952	-4.12257	0.691715
	6	-10.0682	`	-9.593	`												-10.4953	-13.3382	0.749338	-17.2009	-13.9763		-12.829	-7.14935	-25.7043	-4.57674	0.88223
	7	-10.2224		-9.3464													-8.01065	-13.3576	0.152731	-18.1786	-10.947		-10.82	-7.16992	-25.765	-5.10074	0.890736
	8	-10.596		-8.3026													-6.18486	-15.8184	0.27117	-18.4064	-10.9734		-10.3873	-6.71126	-24.0743	-5.85607	0.297035
	9	-11.2481		-8.0473													-8.09801	-18.2746	1.3818	-18.8629	-9.12656		-9.59247	-5.48331	-22.1106	-5.02552	0.699058
	10	-10.8588	3.8701	-8.2154	3.7473												-10.9164	-19.7975	1.37006	-18.4172	-8.47965		-10.2476	-4.92269	-21.5523	-4.48939	0.97537
	11	-10.4017		-6.737													-6.12863	-20.2539	0.216795	-18.8438	-9.28464		-11.0183	-5.39845	-21.0023	-4.98997	1.33195
	12	-9.1755		-6.0754													-7.52043	-19.9645	0.818446	-17.555	-7.78685		-8.90301	-4.40397	-18.0522	-4.61478	2.28884
	13	-9.2452		-5.8446													-6.83697	-18.1652	1.60054	-15.7598	-6.71606		-7.01609	-4.29281	-17.1057	-3.72634	1.76399
	14	-8.6742		-6.1165													-7.41891	-18.5741	1.67769	-15.7149	-6.19568		-5.75671	-4.69912	-17.2598	-4.10181	2.59438
	15	-7.3231	3.3762	-5.8752	3.2842												-6.02555	-17.9132	0.590306	-15.9105	-4.11182		-5.59218	-5.62072	-17.7499	-4.23335	2.61381
	16	-6.5785		-4.4507													-3.2959	-17.0004	0.76302	-13.5288	-3.5536		-4.03421	-4.35967	-18.4205	-3.56434	1.00269
	17	-4.8186		-3.849													-1.70974	-15.4036	1.10147	-14.0258	-2.8547		-1.38549	-3.66957	-16.8939	-2.03441	1.73001
	18	-5.8511		-4.2663													0.197292	-14.5939	1.51935	-12.4806	1.26471		-1.07721	-3.34458	-15.8341	-1.37874	2.38947
	19	-5.9734		-4.1914													-2.17313	-13.871	0.519576	-13.6017	-0.12901		-1.47839	-3.46841	-17.8312	-1.47079	2.91703
	20	-5.283	2.9994	-3.678	3.726												-4.32749	-12.7664	0.224047	-12.0948	-0.902228		-1.56016	-3.67635	-19.1634	0.233389	3.20956
	21	-3.7765		-2.9133													-5.48891	-12.1557	-0.428115	-11.4721	3.1299		-1.0188	-3.5113	-17.9414	1.11437	2.96694
	22	-2.5244		-2.579													1.24014	-10.3289	-0.536616	-11.8596	2.60244		-0.449961	-2.97735	-15.3804	1.07587	3.16555
	23	-2.4946		-3.399													4.81493	-9.23062	0.119334	-10.6911	2.36565		0.89666	-2.13693	-15.379	0.491252	3.23313
	24	-1.1209		-1.9195													4.30465	-8.81772	0.337895	-9.49371	1.19578		-0.278109	-3.27004	-18.1931	1.58591	3.16053
	25	-0.9962	2.1751	-2.0722	4.6523												4.3535	-8.15856	-0.131999	-6.77011	5.10256		-0.656212	-3.15336	-15.7913	2.35586	7.64735
	26	-0.0839		-0.6463													3.31951	-6.64312	0.512054	-5.65729	3.48788		-0.438369	-3.08094	-18.9212	3.42194	8.65743
	27	0.7409		1.6799													4.63538	-5.9504	1.14033	-5.33479	5.09003		0.380681	-1.61639	-14.9892	3.37773	9.61558
	28	0.8864		2.294													6.07678	-5.07507	0.983993	-5.22227	6.94121		0.775088	-2.0175	-4.11473	3.2928	10.4637
	29	0.848		2.404													6.61221	-5.71622	0.724673	-4.96606	7.77737		0.150637	-2.17745	-1.93202	5.98109	9.44796
	30	1.5692	2.8831	2.5285	2.5934												6.35865	-5.7033	0.0135122	-5.55531	9.1266		0.384295	-2.15509	-2.52338	6.43235	9.88202
	31	1.9919		3.7352													3.99425	-2.97208	0.437361	-4.96727	11.3536		1.18581	-1.42598	-3.67956	5.79592	10.7663
	32	2.3826		3.5838													1.67269	-0.57791	1.92165	-4.27873	11.2219		3.42377	-1.02762	-2.74688	7.53168	11.4949
	33	3.9889		2.8876													2.70208	-0.485364	2.4994	-2.87184	10.0687		3.7322	-1.60882	-4.32585	7.58762	12.534
	34	3.2671		2.3229													9.06901	-1.84048	2.55816	-0.00440271	10.1623		1.07962	-1.0036	-5.19593	6.85604	12.7021
	35	4.0786	2.6848	2.7145	3.3807												6.16597	-1.81622	2.28442	0.498976	9.20226		1.21151	-1.9018	-6.24226	6.13975	12.4075
	36	3.931		3.4558													5.78415	-0.0555846	1.55168	-0.706494	13.8195		1.72877	-2.41281	-6.02097	7.42067	12.857
	37	4.4376		4.1653													6.7149	1.66866	1.22398	-0.563365	10.6108		2.43083	-0.990677	-5.15253	8.39927	12.5919
	38	4.9094		4.2644													6.55406	2.17236	1.23744	-0.342905	12.567		2.2559	-0.197349	-5.72461	10.7278	13.7647
	39	6.1961		4.0627													9.45807	1.39951	2.96318	-2.05275	12.779		1.09287	-0.832639	-2.42542	9.07599	14.411
	40	5.8732	1.9995	3.1356	3.849												8.64221	3.07055	3.52483	2.93491	12.8078		1.73099	-1.44285	-0.433975	6.38294	14.0762
	41	6.0621		2.5864													4.15076	3.37836	3.6115	4.38716	13.8382		2.07018	-2.40375	-7.35003	9.62205	13.7397
	42	6.9901		3.0146													0.773524	4.72346	4.61773	4.79126	15.4044		1.55423	-1.97177	-13.7543	11.4496	15.6544
	43	6.9821		2.1534													4.10348	5.77996	4.7448	4.29288	16.0294		2.68688	-2.29526	-9.75028	9.63802	14.7938
	44	6.9664		2.391													10.0886	4.23786	3.96273	2.27868	14.3426		1.60205	-3.22103	-9.54848	7.12409	14.8105
	45	7.022	2.4159	3.3172	4.1045												11.4078	5.00325	3.62136	2.07378	12.726		1.05202	-2.15759	-12.447	10.0976	15.4101
	46	8.674		4.4917													10.4979	6.61679	1.48162	2.3097	14.2039		1.03276	-2.38689	-7.25723	9.85423	15.3433
	47	9.3152		5.8166													10.9941	7.02329	2.07859	6.18704	17.0872		1.99699	-1.83131	-4.81295	10.2539	16.8518
	48	9.9508		7.112													9.94032	7.34777	4.45316	6.95518	17.8796		2.45539	-1.96189	-1.03975	12.0208	17.6084
	49	9.6837		7.0858													12.8123	7.88876	4.28605	6.5584	18.2084		1.95445	-1.57013	2.44113	15.7429	16.9915
	50	10.9421	2.6549	9.2849	3.6356												13.1745	6.92457	4.99203	6.81193	16.5153		1.91658	-1.89496	3.95291	13.5177	17.9366
	51	11.4764		9.3904													12.8104	8.39561	5.81014	7.22232	20.4721		3.6366	-0.781249	8.87858	16.6323	18.058
	52	11.0299		9.2509													12.1778	9.16967	6.68041	8.22334	21.131		5.04512	-0.285105	7.29399	14.83	20.068
	53	11.4855		8.8924													7.77951	8.53411	6.45749	10.178	22.2002		5.14129	-0.971859	9.64134	12.8395	19.6042
	54	11.5815		9.1618													6.7346	9.70689	5.19688	10.7218	25.0676		4.82416	-2.10735	8.23615	14.6279	18.8812
	55	11.4839	3.2182	9.0722	3.319												13.6605	8.83619	2.66008	10.4549	22.2959		4.59865	-3.13504	7.79302	19.0466	17.5057
	56	13.7719		10.8368													11.1131	10.6149	2.70766	10.2047	22.7794		5.50397	-1.38019	9.32206	14.6446	17.2707
	57	14.1499		12.2241													12.4272	12.6291	5.30664	10.6036	27.8927		6.43942	-1.11886	13.9755	15.2348	19.6531
	58	14.3119		12.5084													12.4438	12.7215	5.44138	10.815	29.328		6.80301	-0.511328	17.5547	17.858	19.4161
	59	14.0539		12.6026													12.6694	11.8039	5.88321	11.9013	29.3018		6.18351	-0.923332	20.6085	17.0455	19.6278
	60	14.2866	3.9439	13.2403	4.0523												7.66991	13.0642	6.34893	14.098	29.0887		6.1354	-0.853867	20.5291	17.0024	20.1999
																	9.00824	13.478	5.90031	14.1916	28.8548		7.23605	0.257213	20.0768	18.0416	20.5898

## Sheet: Figure4c-e
Figure4c	time	Neuronal_ca2+	astrocytic_ca2+	neuron_sem	astrocyte_sem		Figure4d	Neuronal_peak	neuron_sem		Figure4e	Neuronal_return_time	neuron_sem		Figure4c	Individual for neuronal	111	139	142	114	126	Individual for astrocytes	145	982	983	995	997		Figure4d	Individual_Neuronal_peak	111	0.0576416	Individual_Astrocytic_peak	145	0.0267479		Figure4e	Individual_Neuronal_return_time	111	39	Individual_Astrocytic_return_time	145	54
	-10	0.6501	-0.0493	0.5259	0.0894			6.0651	1.4633			32.2	1.9339																		126	0.0605608		982	0.0336733				126	32		982	66
	-9	0.0035944	0.1323														0.0171939	-0.00974665	0.0125291	0.00602897	0.00506945		-0.00251522	0.00126973	-0.00250365	-0.000398834	0.00168078				139	0.046952		983	0.018869				139	33		983	50
	-8	-0.0524	0.0129					Astrocytic_peak	astrocyte_sem			Astrocytic_return_time	astrocyte_sem				0.00315816	-0.00825496	0.00537286	-0.000132285	0.000717637		-0.00272315	0.00205334	0.00151282	0.00422852	0.00154436				142	0.113462		995	0.00804955				142	28		995	45
	-7	-0.3401	0.101					2.1065	0.433			54.6	4.1665				0.0019831	-0.00271646	0.00268971	-0.00405385	-0.00010807		-0.000734322	0.000726095	-0.000753712	0.000176886	0.00123114				114	0.024638		997	0.0179847				114	29		997	58
	-6	0.2398	0.0242														0.000472059	-0.00468681	0.00216806	-0.011559	-0.00387618		-0.000616279	0.0027026	0.000787754	0.00187451	0.000300647
	-5	0.2234	0.0317	0.1105	0.1257												0.0153139	-0.000930034	0.00187575	-0.0066671	-0.00453535		-0.00199955	0.00450474	0.00023649	-0.00148181	-4.79337e-05
	-4	-0.468	0.1081														0.00359223	-6.8253e-05	0.00502402	0.000389642	-0.000939535		-0.00147767	0.00524662	-0.000338748	-0.00145722	-0.000388877
	-3	-0.6479	0.1201														-0.0138073	-0.00332797	-0.00666583	0.00508261	-0.00186081		-0.000714993	0.005448	-0.00023217	0.00094829	-4.42749e-05
	-2	-0.5963	0.0922														-0.0112176	-0.00126853	-0.0122031	-0.00122617	-0.00274116		0.0025574	0.0053322	0.000836851	-0.00189887	-0.000821372
	-1	-0.2496	-0.028														-0.00997698	-0.00179576	-0.00995112	-0.00212686	-0.000436909		0.00514746	0.00188258	-6.75262e-05	-0.000948728	-0.00140417
	0	3.4468	2.2149	1.1895	0.9023												-0.00671143	-0.00612014	-0.000839409	0.0036889	-0.0020386		0.00441022	-0.00324023	0.000521894	-0.00104275	-0.0020503
	1	4.839	1.5915														0.015412	0.046952	0.0658775	0.00962964	0.00213757		0.0149838	0.0575091	0.018869	0.00804955	0.0113328
	2	4.332	1.7136														0.0242054	0.0464339	0.10158	0.0213418	0.00983663		0.0201778	0.022344	0.0145746	0.00683446	0.0156422
	3	3.888	2.1409														0.0283133	0.03432	0.0959905	0.0146543	0.00942425		0.0216413	0.0243193	0.0154721	0.0072523	0.0169927
	4	4.788	1.782														0.0374799	0.0293762	0.0860872	0.00257578	0.00887148		0.0257504	0.0336733	0.0158794	0.0138294	0.017914
	5	5.4111	1.6759	1.9329	0.2376												0.0459088	0.0320497	0.10273	0.0108308	0.0127483		0.0202051	0.028563	0.0148457	0.00749889	0.0179847
	6	5.8831	1.8008														0.0527115	0.0392875	0.113462	0.0109816	0.0106006		0.0199992	0.0211492	0.0178731	0.00771265	0.0170615
	7	5.3223	1.8649														0.0569619	0.0437479	0.109976	0.024638	0.0101255		0.0220148	0.0214562	0.0218851	0.00898818	0.0156977
	8	5.3514	1.7636														0.0484062	0.0412763	0.101369	0.0218392	0.00969513		0.0267479	0.0210807	0.0200699	0.0101637	0.0151836
	9	5.4135	1.727														0.0468964	0.0421119	0.104963	0.0200829	0.0100034		0.0240179	0.0191931	0.0198783	0.00993641	0.0151535
	10	5.3264	1.6516	1.4775	0.2172												0.0576416	0.0427516	0.0959132	0.0202353	0.00930082		0.0220737	0.0185762	0.0200545	0.0106369	0.015008
	11	5.0577	1.6534														0.0547755	0.0421137	0.0974622	0.0187052	0.0116411		0.0211219	0.0170842	0.0201699	0.00890229	0.0152995
	12	4.9423	1.8441														0.0534494	0.038018	0.0946409	0.0162011	0.0124194		0.0214026	0.0180486	0.0198137	0.00837301	0.0150326
	13	4.8204	1.5287														0.0520549	0.0360174	0.0929589	0.0166605	0.01272		0.0216524	0.0266601	0.0204726	0.00876393	0.014654
	14	4.5157	1.7409														0.0492428	0.0332371	0.0912161	0.0191209	0.0135151		0.024456	0.0091447	0.0188283	0.00944747	0.0145608
	15	3.8629	1.9213	0.9842	0.3425												0.0487319	0.034991	0.0813408	0.0155661	0.0149464		0.02313	0.0207743	0.0213903	0.0073727	0.0143782
	16	3.7775	1.76														0.038964	0.0272927	0.0692683	0.0189924	0.0123727		0.022137	0.0276117	0.0236315	0.00888784	0.0137976
	17	3.6567	1.7075														0.035401	0.0323703	0.0647653	0.0185622	0.0135379		0.0287771	0.0138812	0.0229879	0.0088225	0.0135294
	18	2.8797	1.4806														0.0342829	0.0303895	0.0612404	0.0203534	0.0130949		0.0258525	0.0163944	0.020882	0.0091102	0.0131346
	19	3.1885	1.3234														0.0307789	0.0308497	0.0362456	0.0173147	0.0135411		0.0228455	0.00724328	0.0217141	0.00854338	0.0136841
	20	3.2048	1.2857	0.7646	0.3721												0.0379903	0.0282136	0.0455339	0.0158029	0.0146333		0.0236964	0.00432957	0.0186584	0.00721509	0.0122718
	21	2.4921	1.0429														0.0471664	0.0242504	0.0451312	0.0116442	0.014126		0.0239536	0.00396655	0.0182136	0.0061184	0.0120306
	22	1.7573	0.9819														0.0420042	0.0247669	0.0223979	0.0105143	0.0115356		0.0177567	0.00261629	0.0140745	0.00578253	0.0119142
	23	1.8325	1.2044														0.0112889	0.0193993	0.0286784	0.0109238	0.00937682		0.016332	0.00105925	0.0141392	0.00541004	0.0121554
	24	1.3283	1.3728														0.0110441	0.0157707	0.0313647	0.0151214	0.0089475		0.0174906	0.00821496	0.0140527	0.00713407	0.0133291
	25	1.0461	1.162	0.241	0.3027												0.0160579	0.00624439	0.0184974	0.0123337	0.00927425		0.0212279	0.0137809	0.0155015	0.00591514	0.012214
	26	1.294	1.0745														0.0158123	0.00426309	0.0140252	0.00774418	0.00910214		0.0204486	0.00527784	0.0155857	0.00461883	0.0121667
	27	1.1471	1.1503														0.0159826	0.00783329	0.0175117	0.0104339	0.00829631		0.0177637	0.00400989	0.0165982	0.00386015	0.0114943
	28	0.3401	1.2446														0.0115186	0.00918088	0.0128485	0.0123347	0.00850663		0.0173837	0.00853455	0.0153624	0.00515664	0.0110793
	29	0.421	1.2126														0.00884264	0.0104324	-0.0108529	0.00518167	0.00716922		0.0246598	0.00699181	0.0151072	0.00461791	0.010851
	30	0.3067	0.8691	0.4074	0.2764												0.00928658	0.0100647	-0.000717113	-0.00179526	0.0108719		0.0295394	0.00385224	0.0151265	0.00144026	0.0106738
	31	0.5892	1.031														0.0114321	0.0101375	-0.00242748	-0.00687322	0.0104604		0.0145059	0.00358714	0.0140405	0.000865891	0.0104548
	32	1.0206	0.6996														0.0262473	0.00789981	-0.00855004	-0.00202953	0.0076206		0.0107512	0.0112446	0.012972	0.00654781	0.0100332
	33	-0.3925	0.8035														0.0344874	0.00160973	-0.00536662	0.0100932	0.00564894		0.00941163	0.00502709	0.0108171	-0.000251152	0.00997466
	34	-0.4783	0.9469														0.00411844	-0.00810057	-0.00674527	-0.00497212	0.00111587		0.0204122	0.0013903	0.0110143	-0.00170417	0.00906353
	35	-0.2094	0.8004	0.4783	0.2846												0.00979548	-0.0114193	-0.00534734	-0.0121592	0.000423905		0.0255753	0.0039463	0.0111257	-0.00219892	0.00889786
	36	-0.0709	0.8495														0.00951011	-0.00972449	0.00435663	-0.0125178	0.00241418		0.0175947	0.0030727	0.0091396	0.00139114	0.00882274
	37	-0.3409	0.7678														0.0105824	-0.00445198	-0.0015016	-0.00746455	0.00640743		0.0181014	0.00123139	0.0109455	0.00307695	0.00912174
	38	-0.651	0.775														0.00991663	-0.00793327	-0.00456797	-0.0110531	0.00971984		0.016146	0.00407762	0.0123407	-0.00305095	0.00887817
	39	-1.2376	0.7313														0.00631732	-0.00353725	-0.0183303	-0.0104896	0.00485966		0.0144151	0.00841472	0.0106091	-0.00293889	0.00825232
	40	-1.3752	0.8864	0.6534	0.2383												-0.00190197	-0.0164738	-0.0186454	-0.0124827	-0.000128568		0.0104929	0.0114039	0.0105804	-0.00407603	0.00816604
	41	-1.4484	0.8751														0.00707859	-0.0261405	-0.0209146	-0.0150299	-0.00130122		0.0127932	0.0139273	0.00932053	0.000421404	0.00785939
	42	-1.6443	0.8565														0.0194572	-0.0252211	-0.0310716	-0.0211002	-0.00315133		0.0156637	0.0146441	0.00997346	-0.00497964	0.00845255
	43	-1.7257	0.8755														0.0290484	-0.0226044	-0.0347446	-0.0374716	-0.00440072		0.0112118	0.0182872	0.00985321	-0.0050556	0.00852903
	44	-1.8078	1.0223														-0.00142461	-0.0142654	-0.0390219	-0.0143147	-0.00564916		0.0112532	0.0218832	0.00672418	-0.00482078	0.00873723
	45	-2.2031	0.752	0.5933	0.368												-0.0115018	-0.0168901	-0.0380638	-0.00585572	-0.00594924		0.0106777	0.0262026	0.00920129	-0.00351434	0.00854866
	46	-2.4952	0.9479														-0.00926657	-0.0129841	-0.0376989	-0.028173	-0.003394		0.0067521	0.0193072	0.00696095	-0.00388686	0.00846466
	47	-2.448	1.1868														-0.00386516	-0.0259703	-0.0458523	-0.0241209	-0.00131637		0.0187703	0.0186791	0.0045594	-0.00418088	0.00956927
	48	-3.0021	0.9443														-0.00322587	-0.029091	-0.0427892	-0.0228138	-0.00619386		0.0270021	0.0199066	0.00322583	0.00023286	0.00897292
	49	-3.3576	0.9159														-0.00570706	-0.0283786	-0.0600223	-0.0259762	-0.00926307		0.0174212	0.0230783	0.00247945	-0.00460382	0.00884187
	50	-2.9982	0.6627	0.8133	0.595												-0.0165246	-0.029561	-0.0583134	-0.0299037	-0.0100369		0.0145856	0.0241582	0.00415802	-0.00599176	0.00888333
	51	-3.3369	0.3527														-0.0130893	-0.0283235	-0.0555675	-0.0229494	-0.0128053		0.0101815	0.0260899	-0.00683104	-0.00485428	0.00855135
	52	-3.5285	0.3068														-0.00982054	-0.0315048	-0.0686944	-0.0234574	-0.013211		0.00593659	0.020284	-0.0113484	-0.00534428	0.0081077
	53	-3.1136	0.5646														-0.00266191	-0.0385329	-0.0714052	-0.0285388	-0.0134235		0.00516838	0.0179154	-0.0135666	-0.00178735	0.00760935
	54	-4.4125	0.3475														0.0120336	-0.0484161	-0.0566986	-0.0314641	-0.0107319		0.0100656	0.0226473	-0.0132433	0.00154837	0.00721182
	55	-4.0004	0.479	0.8757	0.6398												-0.0106222	-0.0476181	-0.0791445	-0.0391167	-0.00846076		-0.000422327	0.0246984	-0.0100592	-0.00391252	0.00707241
	56	-4.5254	0.5382														-0.0166403	-0.0442667	-0.0637616	-0.0353465	-0.00540818		0.00284236	0.0262573	-0.0137088	0.00190495	0.00665241
	57	-5.0011	0.3039														-0.0161883	-0.0420111	-0.0776965	-0.0451218	-0.0116917		0.0121692	0.0247678	-0.0125666	-0.00379315	0.00633523
	58	-4.9574	0.3156														-0.0152912	-0.0454938	-0.0902679	-0.0489893	-0.0162205		0.000581403	0.0285879	-0.0147717	-0.00184344	0.00263882
	59	-5.2945	0.2276														-0.0184661	-0.0451267	-0.0919064	-0.0427967	-0.018308		0.00336029	0.028685	-0.0131168	-0.00196742	-0.00117872
	60	-5.0971	0.3259	1.2741	1.1342												-0.00714512	-0.0576557	-0.0898341	-0.0571468	-0.0205786		0.00362695	0.0203935	-0.0115142	0.00114348	-0.00227172
																	-0.00828472	-0.0634105	-0.0654366	-0.0667513	-0.0203081			0.0362983	-0.0149697	-0.00639991	-0.00189155

## Sheet: figure5a
figure5a	time	Neuronal_ca2+	neuron_sem	Neuron_artery	artery_sem	Neuronal_hbo2	neuron_sem			Figure5a	Individual for neuronal	111	139	142	114	126	Individual_Neuron_artery	111	126	139	142	114	Individual_Neuronal_hbo2	111	114	126	139	142
	-10	0.6501	0.5259	0.6478	2.5465	-1.4856	0.6383
	-9	0.0035944		0.201		-1.4721						0.0171939	-0.00974665	0.0125291	0.00602897	0.00506945		-2.45956	-2.04924	10.4527	0.724838	-3.42955		-2.24243	-3.1005	-1.48192	0.738322	-1.34152
	-8	-0.0524		0.6073		-0.8256						0.00315816	-0.00825496	0.00537286	-0.000132285	0.000717637		-1.82216	-2.95935	9.6726	0.53744	-4.42368		-1.89681	-1.59797	-1.71388	-0.670596	-1.48118
	-7	-0.3401		1.83		-0.0506						0.0019831	-0.00271646	0.00268971	-0.00405385	-0.00010807		-0.686448	-1.86966	8.14618	1.37605	-3.92977		-0.687616	-1.07199	-1.04968	-1.01334	-0.305436
	-6	0.2398		0.2244		-1.404						0.000472059	-0.00468681	0.00216806	-0.011559	-0.00387618		-1.2614	1.0294	8.69423	1.93204	-1.2441		-1.33286	0.896753	0.942698	-0.142088	-0.617441
	-5	0.2234	0.1105	1.9505	1.1553	0.8191	0.6269					0.0153139	-0.000930034	0.00187575	-0.0066671	-0.00453535		-7.19472	1.4534	5.85168	1.57279	-0.561187		-5.72343	0.656552	1.29604	-1.51355	-1.73585
	-4	-0.468		1.7918		1.6813						0.00359223	-6.8253e-05	0.00502402	0.000389642	-0.000939535		4.90387	-0.478632	3.05027	3.32297	-1.04603		2.97696	0.850088	-0.164207	-0.652066	1.08458
	-3	-0.6479		1.3479		1.6061						-0.0138073	-0.00332797	-0.00666583	0.00508261	-0.00186081		3.72695	0.194524	2.16393	3.6709	-0.797241		2.54991	1.45652	1.38072	0.823098	2.19639
	-2	-0.5963		0.0485		1.569						-0.0112176	-0.00126853	-0.0122031	-0.00122617	-0.00274116		3.43529	0.184896	0.832595	2.43714	-0.150482		2.62172	2.21044	1.32669	0.383329	1.48837
	-1	-0.2496		-0.8964		5.1029						-0.00997698	-0.00179576	-0.00995112	-0.00212686	-0.000436909		3.67045	-0.666637	-1.50959	0.27858	-1.5304		4.14497	1.0914	0.256307	1.62789	0.724196
	0	3.4468	1.1895	-14.6777	3.9579	-9.8041	4.0021					-0.00671143	-0.00612014	-0.000839409	0.0036889	-0.0020386		-0.405957	0.660697	-1.76833	-1.08674	-1.8817		5.46015	4.23095	4.63609	5.64514	5.5423
	1	4.839		-18.1077		-12.6733						0.015412	0.046952	0.0658775	0.00962964	0.00213757		-13.4236	0.00553776	-22.2193	-20.2909	-17.4601		-4.88263	-9.50927	2.07853	-20.4329	-16.2742
	2	4.332		-15.0235		-9.2251						0.0242054	0.0464339	0.10158	0.0213418	0.00983663		-19.5055	-3.7786	-21.1157	-22.9604	-23.1781		-9.19016	-14.4088	0.585744	-19.7844	-20.5691
	3	3.888		-14.3917		-9.2375						0.0283133	0.03432	0.0959905	0.0146543	0.00942425		-13.6468	-3.47085	-16.5188	-21.1667	-20.314		-4.3956	-11.0593	1.22463	-13.9299	-17.9653
	4	4.788		-16.9354		-10.3791						0.0374799	0.0293762	0.0860872	0.00257578	0.00887148		-18.2229	-2.61548	-14.6356	-16.5176	-19.9669		-7.796	-12.0923	0.249283	-13.2816	-13.2666
	5	5.4111	1.9329	-18.5664	3.7517	-10.8523	3.0901					0.0459088	0.0320497	0.10273	0.0108308	0.0127483		-21.9066	-4.15375	-17.227	-18.8887	-22.5007		-9.60736	-13.4108	-0.743178	-13.9857	-14.1484
	6	5.8831		-18.7547		-10.0682	`					0.0527115	0.0392875	0.113462	0.0109816	0.0106006		-24.3265	-4.16148	-21.5068	-18.599	-24.2384		-10.4953	-13.3382	0.749338	-17.2009	-13.9763
	7	5.3223		-19.0977		-10.2224						0.0569619	0.0437479	0.109976	0.024638	0.0101255		-23.0488	-5.24656	-22.9419	-16.8696	-25.6665		-8.01065	-13.3576	0.152731	-18.1786	-10.947
	8	5.3514		-20.3399		-10.596						0.0484062	0.0412763	0.101369	0.0218392	0.00969513		-21.7504	-5.52915	-23.3614	-16.8597	-27.9877		-6.18486	-15.8184	0.27117	-18.4064	-10.9734
	9	5.4135		-21.315		-11.2481						0.0468964	0.0421119	0.104963	0.0200829	0.0100034		-24.6492	-5.75198	-24.1138	-15.7774	-31.4072		-8.09801	-18.2746	1.3818	-18.8629	-9.12656
	10	5.3264	1.4775	-20.9706	4.4958	-10.8588	3.8701					0.0576416	0.0427516	0.0959132	0.0202353	0.00930082		-28.7215	-5.55377	-23.8081	-15.2208	-33.2707		-10.9164	-19.7975	1.37006	-18.4172	-8.47965
	11	5.0577		-22.5604		-10.4017						0.0547755	0.0421137	0.0974622	0.0187052	0.0116411		-22.8125	-6.7993	-24.9338	-16.5129	-33.7946		-6.12863	-20.2539	0.216795	-18.8438	-9.28464
	12	4.9423		-21.1424		-9.1755						0.0534494	0.038018	0.0946409	0.0162011	0.0124194		-26.5773	-8.54913	-25.4495	-17.231	-34.9949		-7.52043	-19.9645	0.818446	-17.555	-7.78685
	13	4.8204		-21.8877		-9.2452						0.0520549	0.0360174	0.0929589	0.0166605	0.01272		-25.5809	-7.21931	-23.9679	-16.5172	-32.4268		-6.83697	-18.1652	1.60054	-15.7598	-6.71606
	14	4.5157		-21.7045		-8.6742						0.0492428	0.0332371	0.0912161	0.0191209	0.0135151		-28.1479	-7.20795	-24.5647	-17.0304	-32.4876		-7.41891	-18.5741	1.67769	-15.7149	-6.19568
	15	3.8629	0.9842	-21.2459	4.0449	-7.3231	3.3762					0.0487319	0.034991	0.0813408	0.0155661	0.0149464		-26.4061	-7.99346	-25.627	-16.2958	-32.2001		-6.02555	-17.9132	0.590306	-15.9105	-4.11182
	16	3.7775		-20.933		-6.5785						0.038964	0.0272927	0.0692683	0.0189924	0.0123727		-23.8471	-8.41637	-24.2886	-17.0673	-32.6101		-3.2959	-17.0004	0.76302	-13.5288	-3.5536
	17	3.6567		-19.3928		-4.8186						0.035401	0.0323703	0.0647653	0.0185622	0.0135379		-21.6456	-8.67345	-25.7674	-17.208	-31.3703		-1.70974	-15.4036	1.10147	-14.0258	-2.8547
	18	2.8797		-20.2202		-5.8511						0.0342829	0.0303895	0.0612404	0.0203534	0.0130949		-19.6878	-7.73627	-24.7704	-14.1544	-30.6151		0.197292	-14.5939	1.51935	-12.4806	1.26471
	19	3.1885		-21.9323		-5.9734						0.0307789	0.0308497	0.0362456	0.0173147	0.0135411		-22.9769	-8.27453	-25.0712	-15.5819	-29.1967		-2.17313	-13.871	0.519576	-13.6017	-0.12901
	20	3.2048	0.7646	-21.3749	3.967	-5.283	2.9994					0.0379903	0.0282136	0.0455339	0.0158029	0.0146333		-27.6471	-10.1619	-24.2158	-18.297	-29.3395		-4.32749	-12.7664	0.224047	-12.0948	-0.902228
	21	2.4921		-20.3861		-3.7765						0.0471664	0.0242504	0.0451312	0.0116442	0.014126		-29.9843	-9.94851	-23.1361	-14.6093	-29.1965		-5.48891	-12.1557	-0.428115	-11.4721	3.1299
	22	1.7573		-19.9452		-2.5244						0.0420042	0.0247669	0.0223979	0.0105143	0.0115356		-22.0166	-10.8109	-24.8013	-16.2531	-28.0484		1.24014	-10.3289	-0.536616	-11.8596	2.60244
	23	1.8325		-20.0501		-2.4946						0.0112889	0.0193993	0.0286784	0.0109238	0.00937682		-18.9294	-11.2452	-23.7757	-17.5856	-28.1901		4.81493	-9.23062	0.119334	-10.6911	2.36565
	24	1.3283		-20.6889		-1.1209						0.0110441	0.0157707	0.0313647	0.0151214	0.0089475		-20.1335	-11.3249	-22.4763	-18.856	-27.46		4.30465	-8.81772	0.337895	-9.49371	1.19578
	25	1.0461	0.241	-20.2285	2.452	-0.9962	2.1751					0.0160579	0.00624439	0.0184974	0.0123337	0.00927425		-22.0572	-13.4262	-21.6416	-17.6506	-28.669		4.3535	-8.15856	-0.131999	-6.77011	5.10256
	26	1.294		-20.0235		-0.0839						0.0158123	0.00426309	0.0140252	0.00774418	0.00910214		-23.2519	-12.3781	-19.1982	-19.2035	-27.1108		3.31951	-6.64312	0.512054	-5.65729	3.48788
	27	1.1471		-19.9012		0.7409						0.0159826	0.00783329	0.0175117	0.0104339	0.00829631		-22.3844	-13.1589	-18.9776	-18.6674	-26.9294		4.63538	-5.9504	1.14033	-5.33479	5.09003
	28	0.3401		-19.8253		0.8864						0.0115186	0.00918088	0.0128485	0.0123347	0.00850663		-21.547	-14.0669	-19.0461	-18.1667	-26.6791		6.07678	-5.07507	0.983993	-5.22227	6.94121
	29	0.421		-20.0873		0.848						0.00884264	0.0104324	-0.0108529	0.00518167	0.00716922		-20.8522	-14.2277	-18.4645	-18.0659	-27.5163		6.61221	-5.71622	0.724673	-4.96606	7.77737
	30	0.3067	0.4074	-20.4885	2.3503	1.5692	2.8831					0.00928658	0.0100647	-0.000717113	-0.00179526	0.0108719		-21.912	-14.4532	-19.0733	-17.4145	-27.5834		6.35865	-5.7033	0.0135122	-5.55531	9.1266
	31	0.5892		-20.0694		1.9919						0.0114321	0.0101375	-0.00242748	-0.00687322	0.0104604		-25.8071	-14.6207	-18.7708	-17.0261	-26.2177		3.99425	-2.97208	0.437361	-4.96727	11.3536
	32	1.0206		-19.5585		2.3826						0.0262473	0.00789981	-0.00855004	-0.00202953	0.0076206		-28.4992	-12.9208	-17.39	-17.0896	-24.4474		1.67269	-0.57791	1.92165	-4.27873	11.2219
	33	-0.3925		-17.8194		3.9889						0.0344874	0.00160973	-0.00536662	0.0100932	0.00564894		-27.1635	-12.5868	-15.3245	-18.7885	-23.929		2.70208	-0.485364	2.4994	-2.87184	10.0687
	34	-0.4783		-18.6262		3.2671						0.00411844	-0.00810057	-0.00674527	-0.00497212	0.00111587		-19.9014	-12.7096	-12.2661	-19.112	-25.1077		9.06901	-1.84048	2.55816	-0.00440271	10.1623
	35	-0.2094	0.4783	-18.6876	2.5396	4.0786	2.6848					0.00979548	-0.0114193	-0.00534734	-0.0121592	0.000423905		-23.4004	-13.2671	-11.2615	-19.5444	-25.6576		6.16597	-1.81622	2.28442	0.498976	9.20226
	36	-0.0709		-20.1299		3.931						0.00951011	-0.00972449	0.00435663	-0.0125178	0.00241418		-23.8103	-15.1253	-12.0727	-17.1205	-25.3091		5.78415	-0.0555846	1.55168	-0.706494	13.8195
	37	-0.3409		-19.6825		4.4376						0.0105824	-0.00445198	-0.0015016	-0.00746455	0.00640743		-25.0123	-16.858	-12.6803	-20.6782	-25.4209		6.7149	1.66866	1.22398	-0.563365	10.6108
	38	-0.651		-18.6809		4.9094						0.00991663	-0.00793327	-0.00456797	-0.0110531	0.00971984		-25.5618	-16.4979	-11.9321	-19.2171	-25.2037		6.55406	2.17236	1.23744	-0.342905	12.567
	39	-1.2376		-18.1463		6.1961						0.00631732	-0.00353725	-0.0183303	-0.0104896	0.00485966		-21.4779	-14.0034	-12.9264	-18.9306	-26.0662		9.45807	1.39951	2.96318	-2.05275	12.779
	40	-1.3752	0.6534	-18.5065	3.9509	5.8732	1.9995					-0.00190197	-0.0164738	-0.0186454	-0.0124827	-0.000128568		-23.353	-14.0449	-8.37371	-19.5423	-25.4175		8.64221	3.07055	3.52483	2.93491	12.8078
	41	-1.4484		-17.277		6.0621						0.00707859	-0.0261405	-0.0209146	-0.0150299	-0.00130122		-28.7515	-13.9239	-6.40163	-18.6491	-24.8066		4.15076	3.37836	3.6115	4.38716	13.8382
	42	-1.6443		-17.4685		6.9901						0.0194572	-0.0252211	-0.0310716	-0.0211002	-0.00315133		-31.1348	-12.1188	-4.39149	-15.96	-22.7799		0.773524	4.72346	4.61773	4.79126	15.4044
	43	-1.7257		-15.2705		6.9821						0.0290484	-0.0226044	-0.0347446	-0.0374716	-0.00440072		-28.0205	-12.9551	-5.83505	-17.2092	-23.3225		4.10348	5.77996	4.7448	4.29288	16.0294
	44	-1.8078		-15.4405		6.9664						-0.00142461	-0.0142654	-0.0390219	-0.0143147	-0.00564916		-18.5413	-11.0159	-5.97789	-17.8127	-23.0045		10.0886	4.23786	3.96273	2.27868	14.3426
	45	-2.2031	0.5933	-16.098	3.0543	7.022	2.4159					-0.0115018	-0.0168901	-0.0380638	-0.00585572	-0.00594924		-17.3235	-11.3009	-5.75116	-19.1654	-23.6614		11.4078	5.00325	3.62136	2.07378	12.726
	46	-2.4952		-15.6392		8.674						-0.00926657	-0.0129841	-0.0376989	-0.028173	-0.003394		-19.5261	-14.2219	-5.30844	-18.2453	-23.1884		10.4979	6.61679	1.48162	2.3097	14.2039
	47	-2.448		-14.8478		9.3152						-0.00386516	-0.0259703	-0.0458523	-0.0241209	-0.00131637		-19.999	-15.107	-2.69858	-16.6337	-23.7577		10.9941	7.02329	2.07859	6.18704	17.0872
	48	-3.0021		-13.1859		9.9508						-0.00322587	-0.029091	-0.0427892	-0.0228138	-0.00619386		-20.858	-11.3882	-1.98612	-16.2683	-23.7383		9.94032	7.34777	4.45316	6.95518	17.8796
	49	-3.3576		-13.2535		9.6837						-0.00570706	-0.0283786	-0.0600223	-0.0259762	-0.00926307		-16.4087	-10.7629	-1.16224	-15.2703	-22.3254		12.8123	7.88876	4.28605	6.5584	18.2084
	50	-2.9982	0.8133	-14.1773	3.73	10.9421	2.6549					-0.0165246	-0.029561	-0.0583134	-0.0299037	-0.0100369		-15.4326	-10.4367	-0.383103	-16.555	-23.4598		13.1745	6.92457	4.99203	6.81193	16.5153
	51	-3.3369		-14.4843		11.4764						-0.0130893	-0.0283235	-0.0555675	-0.0229494	-0.0128053		-18.3775	-11.8481	-1.51268	-15.2997	-23.8486		12.8104	8.39561	5.81014	7.22232	20.4721
	52	-3.5285		-14.9409		11.0299						-0.00982054	-0.0315048	-0.0686944	-0.0234574	-0.013211		-20.1598	-12.3514	-0.573936	-15.0718	-24.2648		12.1778	9.16967	6.68041	8.22334	21.131
	53	-3.1136		-14.2216		11.4855						-0.00266191	-0.0385329	-0.0714052	-0.0285388	-0.0134235		-25.7125	-12.4293	2.34943	-13.6288	-25.2834		7.77951	8.53411	6.45749	10.178	22.2002
	54	-4.4125		-13.2956		11.5815						0.0120336	-0.0484161	-0.0566986	-0.0314641	-0.0107319		-26.6005	-13.0996	4.24949	-11.1484	-24.5091		6.7346	9.70689	5.19688	10.7218	25.0676
	55	-4.0004	0.8757	-14.7725	4.766	11.4839	3.2182					-0.0106222	-0.0476181	-0.0791445	-0.0391167	-0.00846076		-17.5667	-14.9774	4.40037	-13.9158	-24.4186		13.6605	8.83619	2.66008	10.4549	22.2959
	56	-4.5254		-12.734		13.7719						-0.0166403	-0.0442667	-0.0637616	-0.0353465	-0.00540818		-21.5349	-15.8517	2.74948	-14.4393	-24.7862		11.1131	10.6149	2.70766	10.2047	22.7794
	57	-5.0011		-11.9977		14.1499						-0.0161883	-0.0420111	-0.0776965	-0.0451218	-0.0116917		-21.0307	-12.7618	3.39985	-9.73819	-23.5392		12.4272	12.6291	5.30664	10.6036	27.8927
	58	-4.9574		-11.3449		14.3119						-0.0152912	-0.0454938	-0.0902679	-0.0489893	-0.0162205		-20.3023	-12.3791	4.38943	-8.07879	-23.6178		12.4438	12.7215	5.44138	10.815	29.328
	59	-5.2945		-12.2483		14.0539						-0.0184661	-0.0451267	-0.0919064	-0.0427967	-0.018308		-19.5988	-12.0899	6.38851	-8.43819	-22.9859		12.6694	11.8039	5.88321	11.9013	29.3018
	60	-5.0971	1.2741	-12.3055	6.1219	14.2866	3.9439					-0.00714512	-0.0576557	-0.0898341	-0.0571468	-0.0205786		-26.3164	-12.3829	8.83521	-7.96308	-23.4144		7.66991	13.0642	6.34893	14.098	29.0887
												-0.00828472	-0.0634105	-0.0654366	-0.0667513	-0.0203081		-26.2817	-12.5609	8.27282	-8.04441	-22.9132		9.00824	13.478	5.90031	14.1916	28.8548

## Sheet: figure6a
figure6a	time	astrocytic_ca2+	astrocyte_sem	astrocyte_artery	artery_sem	astrocytic_hbo2	astrocyte_sem		figure6a	Individual for astrocytes	145	982	983	995	997	individual_astrocyte_artery	983	982	995	997	145	Individual_Astrocytic_hbo2	982	983	997	145	995
	-10	-0.0493	0.0894	-2.1821	1.4776	-1.1243	0.4077
	-9	0.1323		-1.6337		-0.878					-0.00251522	0.00126973	-0.00250365	-0.000398834	0.00168078		-0.348842	-0.052943	0.492216	-7.31633	-3.68444		-1.16821	-0.366843	-2.6601	-0.874914	-0.551679
	-8	0.0129		-0.8956		-0.2089					-0.00272315	0.00205334	0.00151282	0.00422852	0.00154436		-0.122183	-0.86589	-0.839336	-3.97055	-2.37044		-1.79535	-1.43248	-0.581249	1.09703	-1.67787
	-7	0.101		0.3876		0.1946					-0.000734322	0.000726095	-0.000753712	0.000176886	0.00123114		1.51563	0.199034	-1.47468	-2.27402	-2.44416		-0.580111	-0.967947	0.278812	0.417433	-0.192872
	-6	0.0242		2.496		1.0571					-0.000616279	0.0027026	0.000787754	0.00187451	0.000300647		3.24356	1.59945	-0.999912	-0.620982	-1.2843		0.533307	0.143503	0.382397	0.477656	-0.564037
	-5	0.0317	0.1257	1.2726	0.8244	0.7229	0.2301				-0.00199955	0.00450474	0.00023649	-0.00148181	-4.79337e-05		4.73037	1.90299	2.15556	2.70799	0.982966		0.496261	0.393927	2.88267	1.32632	0.18616
	-4	0.1081		0.5478		0.3398					-0.00147767	0.00524662	-0.000338748	-0.00145722	-0.000388877		4.05975	0.619319	1.31858	1.4113	-1.0458		0.533066	0.895382	1.49813	0.11517	0.572815
	-3	0.1201		-1.4525		-0.4578					-0.000714993	0.005448	-0.00023217	0.00094829	-4.42749e-05		3.26706	0.573932	1.33903	0.552979	-2.99388		0.692169	0.952424	0.681301	-1.22498	0.598093
	-2	0.0922		-0.73		0.9663					0.0025574	0.0053322	0.000836851	-0.00189887	-0.000821372		2.58577	-0.28411	-1.9762	-2.15336	-5.43466		0.602871	1.13305	-0.777752	-3.86146	0.61427
	-1	-0.028		-2.538		4.8407					0.00514746	0.00188258	-6.75262e-05	-0.000948728	-0.00140417		0.374361	-1.97515	-0.137637	-1.35054	-0.560902		0.771432	0.563661	0.88452	1.33983	1.27206
	0	2.2149	0.9023	-16.5137	3.3246	-7.8064	2.4123				0.00441022	-0.00324023	0.000521894	-0.00104275	-0.0020503		-1.41483	-0.259245	1.18172	-4.85029	-7.34748		5.0687	3.8313	3.11924	6.95235	5.23204
	1	1.5915		-17.9407		-8.6982					0.0149838	0.0575091	0.018869	0.00804955	0.0113328		-15.1682	-17.0882	-5.348	-19.0908	-25.8732		-13.2699	-9.7331	-8.72055	-8.52781	1.21948
	2	1.7136		-19.2474		-9.3757					0.0201778	0.022344	0.0145746	0.00683446	0.0156422		-14.149	-20.6167	-5.69508	-22.2739	-26.9689		-13.9894	-7.1796	-8.91787	-15.4134	2.00936
	3	2.1409		-19.4279		-10.2536					0.0216413	0.0243193	0.0154721	0.0072523	0.0169927		-14.6556	-18.9219	-5.70372	-34.6994	-22.2564		-12.2767	-5.70091	-17.7914	-12.4722	1.36273
	4	1.782		-20.3049		-9.9693					0.0257504	0.0336733	0.0158794	0.0138294	0.017914		-15.6307	-18.3368	-5.31373	-43.5311	-14.3273		-13.0546	-6.58459	-25.7319	-5.70205	-0.194663
	5	1.6759	0.2376	-23.1061	8.4146	-9.8754	4.5305				0.0202051	0.028563	0.0148457	0.00749889	0.0179847		-18.9533	-21.1197	-4.06086	-43.6689	-13.7216		-14.8089	-7.2113	-24.3952	-4.12257	0.691715
	6	1.8008		-24.9645	`	-9.593	`				0.0199992	0.0211492	0.0178731	0.00771265	0.0170615		-19.8782	-20.7854	-5.65906	-54.9939	-14.2138		-12.829	-7.14935	-25.7043	-4.57674	0.88223
	7	1.8649		-23.5794		-9.3464					0.0220148	0.0214562	0.0218851	0.00898818	0.0156977		-21.1485	-20.4961	-6.2064	-62.8619	-14.1097		-10.82	-7.16992	-25.765	-5.10074	0.890736
	8	1.7636		-23.5199		-8.3026					0.0267479	0.0210807	0.0200699	0.0101637	0.0151836		-21.4379	-21.0451	-5.37322	-56.2678	-13.7732		-10.3873	-6.71126	-24.0743	-5.85607	0.297035
	9	1.727		-24.4358		-8.0473					0.0240179	0.0191931	0.0198783	0.00993641	0.0151535		-21.259	-21.6571	-5.03235	-55.5681	-14.0828		-9.59247	-5.48331	-22.1106	-5.02552	0.699058
	10	1.6516	0.2172	-23.8065	8.3907	-8.2154	3.7473				0.0220737	0.0185762	0.0200545	0.0106369	0.015008		-21.2429	-23.088	-9.02002	-55.2021	-13.6258		-10.2476	-4.92269	-21.5523	-4.48939	0.97537
	11	1.6534		-23.6324		-6.737					0.0211219	0.0170842	0.0201699	0.00890229	0.0152995		-21.9746	-25.2334	-3.49886	-53.8578	-14.4678		-11.0183	-5.39845	-21.0023	-4.98997	1.33195
	12	1.8441		-22.5624		-6.0754					0.0214026	0.0180486	0.0198137	0.00837301	0.0150326		-23.2604	-24.1336	-2.90576	-52.12	-15.742		-8.90301	-4.40397	-18.0522	-4.61478	2.28884
	13	1.5287		-22.7157		-5.8446					0.0216524	0.0266601	0.0204726	0.00876393	0.014654		-23.1271	-22.1008	-2.45598	-50.7321	-14.3957		-7.01609	-4.29281	-17.1057	-3.72634	1.76399
	14	1.7409		-23.1124		-6.1165					0.024456	0.0091447	0.0188283	0.00944747	0.0145608		-24.1433	-21.3461	-0.822279	-52.2748	-14.9923		-5.75671	-4.69912	-17.2598	-4.10181	2.59438
	15	1.9213	0.3425	-24.2673	8.5997	-5.8752	3.2842				0.02313	0.0207743	0.0213903	0.0073727	0.0143782		-25.6161	-20.6011	-0.85228	-52.7107	-15.7819		-5.59218	-5.62072	-17.7499	-4.23335	2.61381
	16	1.76		-23.7463		-4.4507					0.022137	0.0276117	0.0236315	0.00888784	0.0137976		-27.1648	-20.9379	-2.5316	-54.6055	-16.0969		-4.03421	-4.35967	-18.4205	-3.56434	1.00269
	17	1.7075		-23.6095		-3.849					0.0287771	0.0138812	0.0229879	0.0088225	0.0135294		-27.7293	-19.6983	-2.43847	-54.2739	-14.5915		-1.38549	-3.66957	-16.8939	-2.03441	1.73001
	18	1.4806		-24.0369		-4.2663					0.0258525	0.0163944	0.020882	0.0091102	0.0131346		-27.739	-19.9424	-2.16523	-53.2019	-14.9988		-1.07721	-3.34458	-15.8341	-1.37874	2.38947
	19	1.3234		-25.2232		-4.1914					0.0228455	0.00724328	0.0217141	0.00854338	0.0136841		-27.4279	-20.2462	-1.35542	-55.6676	-15.4875		-1.47839	-3.46841	-17.8312	-1.47079	2.91703
	20	1.2857	0.3721	-24.7739	9.1404	-3.678	3.726				0.0236964	0.00432957	0.0186584	0.00721509	0.0122718		-28.3971	-21.7903	-2.79133	-58.1591	-14.978		-1.56016	-3.67635	-19.1634	0.233389	3.20956
	21	1.0429		-24.2779		-2.9133					0.0239536	0.00396655	0.0182136	0.0061184	0.0120306		-28.106	-20.4595	-3.11909	-57.4943	-14.6906		-1.0188	-3.5113	-17.9414	1.11437	2.96694
	22	0.9819		-24.7887		-2.579					0.0177567	0.00261629	0.0140745	0.00578253	0.0119142		-27.0485	-20.0316	-3.8078	-54.9352	-15.5662		-0.449961	-2.97735	-15.3804	1.07587	3.16555
	23	1.2044		-25.813		-3.399					0.016332	0.00105925	0.0141392	0.00541004	0.0121554		-26.9784	-19.3147	-5.88491	-54.6142	-17.1514		0.89666	-2.13693	-15.379	0.491252	3.23313
	24	1.3728		-26.6963		-1.9195					0.0174906	0.00821496	0.0140527	0.00713407	0.0133291		-28.0959	-20.952	-6.53823	-56.7434	-16.7358		-0.278109	-3.27004	-18.1931	1.58591	3.16053
	25	1.162	0.3027	-26.5624	9.0222	-2.0722	4.6523				0.0212279	0.0137809	0.0155015	0.00591514	0.012214		-30.0183	-23.2119	-4.87964	-56.181	-19.1907		-0.656212	-3.15336	-15.7913	2.35586	7.64735
	26	1.0745		-25.3617		-0.6463					0.0204486	0.00527784	0.0155857	0.00461883	0.0121667		-30.3361	-22.4885	-2.63113	-57.7948	-19.5616		-0.438369	-3.08094	-18.9212	3.42194	8.65743
	27	1.1503		-22.9047		1.6799					0.0177637	0.00400989	0.0165982	0.00386015	0.0114943		-29.1739	-21.3657	-2.27121	-52.4826	-21.515		0.380681	-1.61639	-14.9892	3.37773	9.61558
	28	1.2446		-22.7178		2.294					0.0173837	0.00853455	0.0153624	0.00515664	0.0110793		-29.8966	-21.0517	-3.59285	-37.002	-22.9806		0.775088	-2.0175	-4.11473	3.2928	10.4637
	29	1.2126		-22.5673		2.404					0.0246598	0.00699181	0.0151072	0.00461791	0.010851		-30.342	-22.0807	-4.39941	-34.4015	-22.3656		0.150637	-2.17745	-1.93202	5.98109	9.44796
	30	0.8691	0.2764	-23.2854	5.5795	2.5285	2.5934				0.0295394	0.00385224	0.0151265	0.00144026	0.0106738		-29.4051	-21.7674	-3.50006	-35.312	-22.8521		0.384295	-2.15509	-2.52338	6.43235	9.88202
	31	1.031		-22.0232		3.7352					0.0145059	0.00358714	0.0140405	0.000865891	0.0104548		-28.8804	-21.2856	-3.68469	-37.4131	-25.1635		1.18581	-1.42598	-3.67956	5.79592	10.7663
	32	0.6996		-22.2522		3.5838					0.0107512	0.0112446	0.012972	0.00654781	0.0100332		-27.4399	-18.7999	-2.28742	-36.8446	-24.744		3.42377	-1.02762	-2.74688	7.53168	11.4949
	33	0.8035		-23.1805		2.8876					0.00941163	0.00502709	0.0108171	-0.000251152	0.00997466		-27.1431	-18.8408	-1.55005	-38.3086	-25.4185		3.7322	-1.60882	-4.32585	7.58762	12.534
	34	0.9469		-23.5135		2.3229					0.0204122	0.0013903	0.0110143	-0.00170417	0.00906353		-25.4112	-22.3745	-2.1394	-39.3021	-26.6754		1.07962	-1.0036	-5.19593	6.85604	12.7021
	35	0.8004	0.2846	-22.5671	6.3909	2.7145	3.3807				0.0255753	0.0039463	0.0111257	-0.00219892	0.00889786		-24.8121	-20.2674	-3.97127	-40.2287	-28.2878		1.21151	-1.9018	-6.24226	6.13975	12.4075
	36	0.8495		-23.3259		3.4558					0.0175947	0.0030727	0.0091396	0.00139114	0.00882274		-25.8969	-14.952	-2.8026	-40.4215	-28.7627		1.72877	-2.41281	-6.02097	7.42067	12.857
	37	0.7678		-22.3138		4.1653					0.0181014	0.00123139	0.0109455	0.00307695	0.00912174		-25.8796	-16.2913	-4.31987	-39.6642	-30.4746		2.43083	-0.990677	-5.15253	8.39927	12.5919
	38	0.775		-21.5778		4.2644					0.016146	0.00407762	0.0123407	-0.00305095	0.00887817		-24.5444	-15.7187	-2.37774	-39.7441	-29.1842		2.2559	-0.197349	-5.72461	10.7278	13.7647
	39	0.7313		-21.3358		4.0627					0.0144151	0.00841472	0.0106091	-0.00293889	0.00825232		-24.2404	-15.7319	-2.66901	-35.2725	-29.9752		1.09287	-0.832639	-2.42542	9.07599	14.411
	40	0.8864	0.2383	-22.053	6.536	3.1356	3.849				0.0104929	0.0114039	0.0105804	-0.00407603	0.00816604		-24.9977	-14.4876	-2.15202	-33.1885	-31.8531		1.73099	-1.44285	-0.433975	6.38294	14.0762
	41	0.8751		-21.3224		2.5864					0.0127932	0.0139273	0.00932053	0.000421404	0.00785939		-25.0651	-12.0939	-3.0405	-39.9176	-30.1477		2.07018	-2.40375	-7.35003	9.62205	13.7397
	42	0.8565		-21.4828		3.0146					0.0156637	0.0146441	0.00997346	-0.00497964	0.00845255		-22.5895	-11.7055	0.59428	-45.5891	-27.3223		1.55423	-1.97177	-13.7543	11.4496	15.6544
	43	0.8755		-19.8509		2.1534					0.0112118	0.0182872	0.00985321	-0.0050556	0.00852903		-23.192	-11.0626	-1.25304	-42.889	-29.0175		2.68688	-2.29526	-9.75028	9.63802	14.7938
	44	1.0223		-19.6197		2.391					0.0112532	0.0218832	0.00672418	-0.00482078	0.00873723		-20.6216	-9.9521	0.190438	-39.9496	-28.9215		1.60205	-3.22103	-9.54848	7.12409	14.8105
	45	0.752	0.368	-18.5988	6.6527	3.3172	4.1045				0.0106777	0.0262026	0.00920129	-0.00351434	0.00854866		-18.8795	-10.219	0.282971	-41.6987	-27.5844		1.05202	-2.15759	-12.447	10.0976	15.4101
	46	0.9479		-17.9858		4.4917					0.0067521	0.0193072	0.00696095	-0.00388686	0.00846466		-18.4732	-9.29638	0.144143	-37.7108	-27.6578		1.03276	-2.38689	-7.25723	9.85423	15.3433
	47	1.1868		-16.3943		5.8166					0.0187703	0.0186791	0.0045594	-0.00418088	0.00956927		-18.4438	-8.12417	-0.385618	-34.2867	-28.6888		1.99699	-1.83131	-4.81295	10.2539	16.8518
	48	0.9443		-13.1843		7.112					0.0270021	0.0199066	0.00322583	0.00023286	0.00897292		-18.2757	-5.22157	-1.84662	-29.5844	-27.043		2.45539	-1.96189	-1.03975	12.0208	17.6084
	49	0.9159		-12.5308		7.0858					0.0174212	0.0230783	0.00247945	-0.00460382	0.00884187		-16.3983	-3.3502	-0.0887276	-22.4817	-23.6023		1.95445	-1.57013	2.44113	15.7429	16.9915
	50	0.6627	0.595	-11.3357	4.5708	9.2849	3.6356				0.0145856	0.0241582	0.00415802	-0.00599176	0.00888333		-15.8576	-1.67316	-0.183486	-20.0785	-24.8613		1.91658	-1.89496	3.95291	13.5177	17.9366
	51	0.3527		-11.3032		9.3904					0.0101815	0.0260899	-0.00683104	-0.00485428	0.00855135		-15.4159	-0.296404	-1.31112	-15.6672	-23.9877		3.6366	-0.781249	8.87858	16.6323	18.058
	52	0.3068		-10.7687		9.2509					0.00593659	0.020284	-0.0113484	-0.00534428	0.0081077		-14.6475	1.17852	-0.48462	-17.6414	-24.921		5.04512	-0.285105	7.29399	14.83	20.068
	53	0.5646		-11.0554		8.8924					0.00516838	0.0179154	-0.0135666	-0.00178735	0.00760935		-14.4215	3.55976	-1.88334	-15.168	-25.9304		5.14129	-0.971859	9.64134	12.8395	19.6042
	54	0.3475		-10.0042		9.1618					0.0100656	0.0226473	-0.0132433	0.00154837	0.00721182		-13.609	3.45596	-2.66952	-18.3126	-24.1419		4.82416	-2.10735	8.23615	14.6279	18.8812
	55	0.479	0.6398	-10.589	4.6252	9.0722	3.319				-0.000422327	0.0246984	-0.0100592	-0.00391252	0.00707241		-13.3791	5.42394	-3.81179	-18.4283	-19.8255		4.59865	-3.13504	7.79302	19.0466	17.5057
	56	0.5382		-8.8579		10.8368					0.00284236	0.0262573	-0.0137088	0.00190495	0.00665241		-12.4853	4.66999	-6.73493	-15.4318	-22.9628		5.50397	-1.38019	9.32206	14.6446	17.2707
	57	0.3039		-6.5921		12.2241					0.0121692	0.0247678	-0.0125666	-0.00379315	0.00633523		-11.4078	5.50663	-5.27615	-10.2044	-22.9079		6.43942	-1.11886	13.9755	15.2348	19.6531
	58	0.3156		-4.9753		12.5084					0.000581403	0.0285879	-0.0147717	-0.00184344	0.00263882		-9.91821	6.16543	-4.753	-3.99773	-20.4568		6.80301	-0.511328	17.5547	17.858	19.4161
	59	0.2276		-4.1728		12.6026					0.00336029	0.028685	-0.0131168	-0.00196742	-0.00117872		-9.51699	6.55878	-2.64373	0.482866	-19.7572		6.18351	-0.923332	20.6085	17.0455	19.6278
	60	0.3259	1.1342	-3.634	4.5435	13.2403	4.0523				0.00362695	0.0203935	-0.0115142	0.00114348	-0.00227172		-8.84357	7.50352	-2.99511	2.73516	-19.264		6.1354	-0.853867	20.5291	17.0024	20.1999
												0.0362983	-0.0149697	-0.00639991	-0.00189155		-8.36418	8.40485	-3.5544	3.11864	-17.7748		7.23605	0.257213	20.0768	18.0416	20.5898

## Sheet: figure7
figure7a	time	before_ca2+	ca2+_sem		figure7b	time	after_ca2+	ca2+_sem		figure7c	time	before_hbt	hbt_sem		figure7d	time	after_hbt	hbt_sem		figure7e	time	before_vessel	vessel_sem		figure7f	time	after_vessel	vessel_sem		figure7g	time	before_hbo	hbo_sem		figure7h	time	after_hbo	hbo_sem		figure7i	before_ca2+	ca2+_sem		figure7j	before_hbt	hbt_sem		figure7k	before_vessel
	-10	0.3689	0.094			-10	0.1026	0.1756			-10	-0.3459	0.7842			-10	-0.039	0.0958			-10	0.0595	0.483			-10	1.5664	1.1407			-10	0.689	0.8326			-10	-0.288	0.3069			0.5046	0.1168			-9.6677	0.4799			-3.4129
	-9	0.1189				-9	0.1404				-9	-0.5463				-9	-0.1836				-9	-0.0838				-9	0.5117				-9	0.317				-9	-0.0661
	-8	0.1245				-8	0.0701				-8	-0.4835				-8	-0.2267				-8	-0.0612				-8	1.0316				-8	0.2227				-8	-0.2349				after_ca2+	ca2+_sem			after_hbt	hbt_sem			after_vessel
	-7	0.0591				-7	-0.0734				-7	-0.6594				-7	-0.0103				-7	-0.0773				-7	0.2574				-7	-0.7092				-7	0.0823				-0.1672	0.1181			-0.6927	0.0933			-0.4476
	-6	0.029				-6	-0.0249				-6	-0.337				-6	-0.1286				-6	-0.4973				-6	0.0017268				-6	0.249				-6	-0.4566
	-5	-0.1487	0.1454			-5	-0.0532	0.0599			-5	0.0988	0.3669			-5	-0.217	0.0805			-5	-0.0828	0.0706			-5	-0.0365	1.1598			-5	0.9532	0.5346			-5	-0.1195	0.0017875
	-4	-0.2				-4	-0.0902				-4	0.0564				-4	-0.1339				-4	0.2765				-4	-0.1876				-4	0.6719				-4	0.3093
	-3	-0.0086853				-3	-0.0665				-3	-0.1464				-3	0.1607				-3	0.2304				-3	-1.243				-3	0.5003				-3	0.1883
	-2	-0.2738				-2	0.0258				-2	-0.7362				-2	0.2099				-2	0.3825				-2	-0.9486				-2	-0.4848				-2	0.091
	-1	-0.093				-1	0.0429				-1	-1.2653				-1	0.5882				-1	-0.3468				-1	-0.6614				-1	-1.1546				-1	0.5161
	0	1.5541	0.4926			0	1.1842	0.4021			0	-18.8416	1.1152			0	0.0776	0.5085			0	-1.711	1.4703			0	-1.8536	1.3307			0	-11.8129	1.0473			0	-1.4516	1.6096
	1	1.6333				1	0.9292				1	-18.0146				1	-5.5139				1	-3.7107				1	-2.7336				1	-10.6432				1	-5.1183
	2	1.4568				2	0.893				2	-18.1852				2	-4.6434				2	-6.6465				2	-1.2213				2	-12.8547				2	-5.0207
	3	1.4759				3	0.952				3	-17.5177				3	-3.4699				3	-6.372				3	-1.4148				3	-12.2693				3	-3.8353
	4	1.5613				4	0.9292				4	-17.0312	2.0698			4	-3.2088				4	-7.0993				4	-0.698				4	-11.7579				4	-3.4539
	5	1.6458	0.3987			5	0.7283	0.3319			5	-16.3818				5	-2.7892	0.7844			5	-7.5571	2.4633			5	0.0917	2.2198			5	-9.2516				5	-4.4126	1.6778
	6	1.5865				6	0.6786				6	-17.3633				6	-2.377				6	-7.1783				6	-0.8479				6	-10.4023	1.6996			6	-4.0221
	7	1.4773				7	0.7027				7	-17.0233				7	-2.2914				7	-7.0672				7	-1.6622				7	-10.8811				7	-3.3703
	8	1.3384				8	0.6775				8	-16.4443				8	-1.8349				8	-7.0714				8	-2.1484				8	-10.0709				8	-2.7161
	9	1.1577				9	0.568				9	-15.5703	4.0499			9	-1.4085				9	-6.8286				9	-1.6696				9	-8.9579				9	-1.9975
	10	1.0949	0.2742			10	0.445	0.2725			10	-14.8783				10	-1.2866	0.2043			10	-6.4774	3.3735			10	-1.3325	3.0201			10	-6.4895				10	-1.583	1.0986
	11	1.1945				11	0.622				11	-16.9254				11	-1.4056				11	-6.8155				11	-1.3138				11	-8.7731	2.3058			11	-2.0042
	12	1.1024				12	0.6136				12	-19.6841				12	-1.2371				12	-6.998				12	-1.1501				12	-11.9662				12	-2.418
	13	1.0757				13	0.4304				13	-17.5712	2.3885			13	-0.9407				13	-6.855				13	-1.8975				13	-10.1796				13	-2.294
	14	0.8138				14	0.4739				14	-15.0296				14	-0.707				14	-6.3267				14	-2.3945				14	-5.8647				14	-1.9673
	15	0.7421	0.1741			15	0.433	0.2511			15	-14.2212				15	-0.9009	0.1193			15	-6.7448	2.504			15	-1.3989	2.504			15	-4.7901				15	-1.6482	0.8156
	16	0.7829				16	0.2962				16	-14.5533				16	-1.0357				16	-6.2467				16	-0.2583				16	-4.9807	3.4607			16	-1.2713
	17	0.8473				17	0.226				17	-16.8773	2.0324			17	-0.7771				17	-5.3655				17	-1.259				17	-6.6495				17	-0.9457
	18	0.6641				18	0.333				18	-15.4149				18	-0.4977				18	-5.8602				18	-1.2644				18	-5.3818				18	-1.4589
	19	0.5079				19	0.2454				19	-14.3181				19	0.1833				19	-5.2953				19	-0.0709				19	-3.3518				19	-1.6684
	20	0.481	0.2228			20	0.322	0.2783			20	-14.7006				20	0.3385	0.3685			20	-5.0522	1.6118			20	-0.1447	1.5789			20	-4.044	4.4245			20	-0.7498	0.8907
	21	0.5637				21	0.1918				21	-13.6968	1.5789			21	0.6133				21	-5.2057				21	0.075				21	-3.6746				21	-0.8857
	22	0.3536				22	0.0772				22	-11.9209				22	0.239				22	-4.7379				22	-0.3642				22	-2.8646				22	-1.3036
	23	0.2672				23	0.0807				23	-11.1308				23	-0.1862				23	-4.936				23	-1.532				23	-1.3787				23	-1.9277
	24	0.301				24	0.1426				24	-11.2464				24	-0.0192				24	-4.8801				24	-0.7468				24	-2.4095				24	-1.8309
	25	0.235	0.1233			25	0.0226	0.1827			25	-11.4367				25	0.4717	0.3646			25	-4.6556	1.8236			25	-0.7708	1.8236			25	-1.7672	3.5659			25	-1.9509	0.4157
	26	0.4133				26	-0.0809				26	-12.4214	4.3095			26	0.0111				26	-5.1538				26	-1.2294				26	-2.1282				26	-2.3488
	27	0.3352				27	0.0232				27	-11.0349				27	0.0755				27	-4.9533				27	-1.2237				27	-1.1211				27	-2.1409
	28	0.2957				28	-0.0627				28	-12.4369				28	-0.0742				28	-5.032				28	-1.8035				28	1.878				28	-2.4085
	29	0.3198				29	-0.1377				29	-12.2522				29	0.2729				29	-4.7752				29	-1.1145				29	2.6343				29	-1.681
	30	0.3899	0.1389			30	-0.2259	0.1589			30	-12.2255	1.7494			30	0.2877	0.2761			30	-4.7359	1.8459			30	-0.2709	1.8459			30	3.0755	4.4019			30	-1.6226	0.4613
	31	0.2321				31	-0.2576				31	-11.8791				31	0.2759				31	-4.6169				31	-0.3841				31	2.4202				31	-1.6562
	32	0.0982				32	-0.2736				32	-10.5504				32	0.6232				32	-4.3799				32	-1.5475				32	2.6092				32	-2.5138
	33	0.1147				33	-0.1207				33	-12.0241				33	0.5427				33	-4.1003				33	-0.9709				33	1.5286				33	-2.0698
	34	0.1271				34	-0.1855				34	-11.8504				34	0.7767				34	-4.4579				34	-1.4472				34	1.5453				34	-1.4635
	35	0.1381	0.1298			35	-0.4344	0.2583			35	-11.6277				35	1.1078	0.6365			35	-4.4402	1.728			35	-1.7016	1.728			35	2.9265	3.7294			35	-1.2104	0.4233
	36	0.3286				36	-0.4085				36	-11.402	3.0399			36	0.9287				36	-4.3673				36	-2.8334				36	3.1634				36	-1.4695
	37	0.2344				37	-0.2796				37	-10.7341				37	0.5194				37	-3.7941				37	-3.0105				37	2.8559				37	-1.9078
	38	0.1				38	-0.4262				38	-11.0313				38	0.6661				38	-4.3668				38	-2.1068				38	3.7233				38	-2.054
	39	0.0818				39	-0.4579				39	-10.2093				39	0.3056				39	-3.7297				39	-0.0666				39	5.3284				39	-2.3274
	40	0.2188	0.0841			40	-0.5298	0.0695			40	-12.1332				40	0.6243	0.3992			40	-4.126	1.1835			40	-0.3426	1.2078			40	4.4912	4.8281			40	-2.2436	0.7664
	41	0.1814				41	-0.5737				41	-13.3597	2.5921			41	0.4417				41	-3.2248				41	-1.0711				41	2.4871				41	-1.9818
	42	0.095				42	-0.5597				42	-11.6071				42	0.1899				42	-3.9863				42	-0.2698				42	3.1616				42	-3.0901
	43	0.0067177				43	-0.6321				43	-12.1573				43	0.0224				43	-2.5659				43	-0.1503				43	2.3905				43	-3.5258
	44	-0.0082569				44	-0.679				44	-11.6134				44	0.1974				44	-3.1923				44	0.6026				44	4.1997				44	-3.377
	45	0.1372	0.1307			45	-0.6475	0.2989			45	-11.2647				45	0.6262	0.604			45	-3.1486	1.6719			45	0.7062	1.4743			45	4.45	5.9091			45	-3.296	2.1127
	46	-0.1307				46	-0.6152				46	-12.2271	2.2334			46	1.1041				46	-2.8264				46	0.3906				46	3.9311				46	-2.7245
	47	0.0659				47	-0.73				47	-11.0611				47	1.2793				47	-2.8796				47	-0.9224				47	5.0159				47	-2.2921
	48	-0.1221				48	-0.7971				48	-11.0363				48	1.3017				48	-2.7207				48	1.8623				48	4.7117				48	-2.1941
	49	-0.2033				49	-0.9002				49	-10.281				49	1.2177				49	-2.556				49	1.5532				49	5.0633				49	-1.308
	50	-0.0725	0.0953			50	-0.8397	0.1785			50	-12.5435				50	1.2687	0.5962			50	-1.7872	1.9383			50	1.6612	1.9383			50	3.9325	6.0349			50	-1.4912	0.6996
	51	0.0438				51	-0.6456				51	-13.9419	2.1921			51	1.1464				51	-1.6829				51	0.7208				51	4.711				51	-1.4386
	52	0.1596				52	-0.9087				52	-16.1369				52	0.708				52	-2.3465				52	0.4208				52	6.5024				52	-1.5071
	53	0.2032				53	-0.8845				53	-14.561				53	0.6273				53	-0.789				53	0.944				53	5.1949				53	-1.8791
	54	-0.1157				54	-0.8467				54	-13.6656				54	0.8013				54	-1.3016				54	0.9239				54	5.1698				54	-1.614
	55	-0.3127	0.1919			55	-0.9101	0.3426			55	-13.0912				55	1.1162	0.6241			55	-1.0381	1.315			55	-0.5948	1.0355			55	4.8836	6.0318			55	-1.3927	0.3339
	56	-0.3179				56	-0.8012				56	-11.4452	3.4929			56	1.8487				56	-0.9212				56	0.6503				56	4.0226				56	-1.3885
	57	-0.4983				57	-0.804				57	-11.4894				57	1.5813				57	-1.1583				57	0.557				57	4.4419				57	-1.5289
	58	-0.334				58	-0.8452				58	-13.2356				58	2.0737				58	-0.7389				58	0.1615				58	5.525				58	-2.4996
	59	-0.1488	0.2167			59	-0.712	0.2045			59	-14.2845	1.5244			59	2.0778	1.271			59	-0.8238	1.1464			59	0.7369	1.1464			59	8.2023	5.4531			59	-2.2863	1.5521
[truncated: 66 more columns]
